# Supplementary material for: Cognitive appraisal processes and health: from bench to bedside
Source: Front Public Health. 2026 Mar 2;14:1713379. doi: 10.3389/fpubh.2026.1713379 (PMC12989588; doi:10.3389/fpubh.2026.1713379)
Supplement: Supplementary file 1 [file Data_Sheet_1.xlsx]

## Sheet: Ap_I_Appraisal Bench to Bedside
	Appendix I. Cognitive-appraisal Findings Abstracted to Create Appraisal Intervention
						Cognitive Processes Implicated in Intervention
	Ref. #	Sample Medical Condition	Take-home Messages	How Points to Intervention	Intervention whittled down	FR	SOE	SOC	CA	Exp		Paper	Comment
	17	Spine Surgery	In some orthopedic conditions, there may be different ‘‘flavors’’ of response shift that are related to the completeness of the cure. Partial cure is more common in a population of spine patients where the disorder leads to both back and leg pain, and residual pain remains to some degree after treatment.	We believe that, in the orthopedic population, overestimated pretreatment disability may be associated with higher reported patient satisfaction with surgery [1,2]. In spinal surgery, an underestimation of baseline disability may, thus, influence the self report on residual pain. Consequently, response shift on partial vs. total cure outcomes requires further study.	Treatment may unmask other symptoms so address this in expectations.			√		√		Finkelstein JA, Razmjou H, Schwartz CE. Response shift and outcome assessment in orthopedic surgery: Is there is a difference between complete vs. partial treatment? Journal of Clinical Epidemiology, 2009; 62: 1189-1190.
	22	HIV/AIDS	This examination of change in mental health over 6 months in people with HIV/AIDS as a function of appraisal processes revealed much fluidity. Highest in the hierarchy was the reduction of the salience of negative experiences between baseline and 6 months follow-up. A moderately large reduction (e.g., avoid thinking about things that are disappointing, worrisome, or difficult) was associated with…	Help meet patients’ needs, perhaps by linking patients with resources and support. Change in the content and process of cognitive appraisal is a worthy patient reported outcome domain in its own right.		√	√			√		Li Y, Rapkin B. Classification and regression tree uncovered hierarchy of psychosocial determinants underlying quality-of-life response shift in HIV/AIDS. Journal of Clinical Epidemiology. 2009 Nov 1;62(11):1138-47.
	20	HIV/AIDS patients on anti-retroviral therapy	Individuals who are more certain about their course of treatment, are more trusting of their medical provider, have family resources, and are more optimistic about life adhere better.	The concepts related to adherence in this study are attributes that can be changed for individuals through counseling and individualized programs. A three-pronged approach is suggested for rehabilitation counselors to increase the adherence to medication rates of clients. First, through taking time to explain the normal course of disease, the effects of medication (e.g., side effects, short-term …	Before surgery, explain the normal course of recoveryand the effects of surgery. Develop a plan for rehabilitation that includes family members, broken down in smaller steps by week since surgery.	√	√	√		√		Frain MP, Bishop M, Tschopp MK, Ferrin MJ, Frain J. Adherence to medical regimens: understanding the effects of cognitive appraisal, quality of life, and perceived family resiliency. Rehabilitation Counseling Bulletin. 2009 Jul;52(4):237-50.	Used different appraisal measure but results are consistent with those using the QOLAP.
	35	Multiple Sclerosis	Individuals high in cognitive reserve tend to emphasize the positive, and focus on aspects of their life that are more controllable, and less based in fantasy.	Clinical programs could promote active reserve activities for all patients, regardless of level of disability. These activities would include not only exercise, but also cultural, intellectual, and social stimulation activities. Based on the results of the present study, cognitive reserve might be encouraged by cognitive behavioral interventions that teach different ways of thinking about one’s c…	After surgery, help participant to shift to an emphasis of the positive, and to focus on aspects of their life that are more controllable and less basedin fantasy.		√	√				Schwartz CE, Snook E, Quaranto B, Benedict RH, Rapkin BD, Vollmer T. Cognitive reserve and appraisal in multiple sclerosis. Multiple Sclerosis and Related Disorders. 2013 Jan 1;2(1):36-44.	Reserve-building activities should also be encouraged.
	32	Multiple Sclerosis (MS)	Many aspects of appraisal are relatively constant in the context of unchanging and changing symptom experience, but symptom changes led patients to make substantial shifts in what experiences they sample when thinking about their health-related QOL. The minimally important difference of a tool will vary as a function of underlying appraisal processes.	These underlying cognitive processes may help people to maintain homeostasis in their perceived QOL and may provide insight into how variability is necessary for maintaining healthy, dynamic systems. Our finding that healthier (Symptoms Unchanged) patients showed greater variability in goal delineation (Frame of Reference) suggests that when symptoms are more stable, people have a broader and mor…		√	√					Schwartz CE, Quaranto BR, Rapkin BD, Healy BC, Vollmer T, Sprangers MAG. Fluctuations in appraisal over time in the context of stable and non-stable health. Quality of Life Research, 2014; 23(1):9-19.. DOI 10.1007/s11136-013-0471-0.
	24	Spine Surgery	Patient and surgeon disagreed in 24% of cases. Disagreement related to related to how symptom change was emphasized, how follow-up was described, and a specific word reference. Specifically, disagreement was predicted by using “much” to emphasize the findings and noting long-term prognosis. Agreement was predicted by use of positive emphasis terms, having an as-needed” follow-up plan, and using “…	Worsened change on patient-reported mental health may be an independent factor which colors the patient’s general perceptions. This aspect of treatment may be missed by the spine surgeon. Chart note communication styles reflect the subjective disagreement. Investigating and/or treating mental health deterioration may be valuable in resolving this mismatch and for overall outcome.	Mental health should be explicitly addressed in all sessions because poor mental health colors the patient's focus after surgery to be more negative.	√	√		√			Schwartz CE, Ayandeh A, Finkelstein JA. When patients and surgeons disagree about surgical outcome: Investigating patient factors and chart note communication. Health and Quality of Life Outcomes 2015 Vol. 13 Pages 161
	23	Multiple Sclerosis	Three primary foci characterized appraisal processes that explained variance in expected scores, as well as residual scores. Simply stated, these profiles can be characterized as focusing on negative versus positive contexts, stable versus volatile situations, and utilizing problem-focused versus emotion-focused approaches to dealing with the challenges of MS.	It is interesting to note that these processes are reminiscent of mechanisms relevant to QOL and response shift, such as coping strategies, reframing, and spiritual practice.	Help patients to focus on the negative, the stable (versus volatile), and solving problems. Acknowledge the volatile and the emotional, but shift the focus to the stable and solveable aspects of their life.	√	√	√		√		Rapkin BD and Schwartz CE. Distilling the essence of appraisal: A mixed methods study of people with multiple sclerosis. Quality of Life Research, 2016:25(4):793-805; 807-810. 10.1007/s11136-015-1119-z.
	30	Multiple Sclerosis	Best goal items for explaining variance in outcomes and demographic characteristics are Solve, Accomplish, and Maintain.	Include Solve, Accomplish and Maintain goal delineation items.	Help to emphasize that maintaining is a viable and desirable goal even while focusing on solving and accomplishing other matters.	√						Schwartz CE, Li J, Rapkin BD. Refining a web-based goal assessment interview: Item reduction based on reliability and predictive validity. Quality of Life Research, 2016; 25(9):2201-2212.1-12. DOI: 10.1007/s11136-016-1258-x.
	31	Multiple Sclerosis	Appraisal explains more variance in Global Rating of Change scores than do changes in PROs. People whose Global Rating of Change assessment contradicts their observed change can be characterized by distinct cognitive appraisal processes reflecting response shift. Symptom-Maximizers tended to focus on MS-related experiences and emphasize big changes; over time, they decreasingly defined QOL in ter…	Emulate symptom-minimizers: focus increasingly on big-picture concerns, such as one's living situation and longtime concerns. Do not focus on recent episodes.	Help to minimize symptom problems so they can feel better sooner. To do this, they must focus on big-picture concerns and not on recent episodes. Find a balance between acknowledging what one's challenges are and allowing oneself to appreciate and be grateful for what is working well.	√	√	√	√			Schwartz CE, Powell VE, and Rapkin BD. When Global Rating of Change contradicts observed change: Examining appraisal processes underlying paradoxical responses over time. Quality of Life Research, 2017;26:847-857. DOI 10.1007/s11136-016-1414-3.
	29	Spine Surgery	The QOLAP can be used to articulate current concerns and for personalized treatment decision-making to reduce burden and promote adherence.	Use the QOLAP to articulate patients' concerns and priorities, to communicate to providers the patients’ standards of comparison and a personalized planning interview that gave patients an opportunity to think through the ramifications of treatment in terms of their goals and activities. For example, different condition-managment strategies might be used depending on patients’ priorities, such as…	EARLY ON IN DESCRIPTION OF INTERVENTION and in particular in pre-surgical session: Use the QOLAP to help identify the individual's current concerns so that conflicts can be anticipated and avoided. Use it as an opportunity to think through the ramifications of treatment in terms of their goals and activities.	√		√				Schwartz CE, Finkelstein JA, and Rapkin BD. Appraisal assessment in patient-reported outcome research: Methods for uncovering the personal context and meaning of quality of life. Quality of Life Research, 2017; 26:545-554. DOI 10.1007/s11136-016-1476-2.
	37	Spine Surgery	Moderate to large changes are recognized as clinically important in the early stages of recovery (i.e., 6 weeks post-surgery), and over time smaller and smaller changes become important. The three pattern groups emphasized and deemphasized different standards of comparison over time, with the Better group emphasizing personal goals and the Worse and Bouncers deemphasizing doctors’ input.	Help patients to focus on the life they are working for, less on how others see them, and stably on their doctor’s input. Help them to stay positive by emphasizing the small improvements in function over time.	USE AT POST-SURGERY MEETINGS: Focus on the changes in pain, physical and mental health functioning, and notice that as time goes on, one can recognize and be grateful for ever-smaller changes that actually matter.	√	√	√	√			Schwartz CE, Zhang J, Rapkin BD, Finkelstein JA. Reconsidering the Minimally Important Difference: Evidence of instability over time and across groups. The Spine Journal, 2019; 19:726-734. DOI: 10.1016/j.spinee.2018.09.010.	Figure 3 worth reprinting in new paper.
	18	Spine Surgery	Discrepancy between expected and observed outcome is not wholly explainable by objective measures. Appraisal assessment facilitates the interpretation of QOL change over time, and understanding the backstory of treatment outcomes.	Appraisal can also be used as a clinical tool supporting realistic expectations and better coping.	Use the QOLAP tool to support realistic expectations and better coping, that is focusing on the positive trusting the doctor's input, and reframing negative into positive by finding a silver lining even to problems. (?)					√		Finkelstein JA and Schwartz CE. Patient-reported outcomes in spine surgery: Past, Current, and Future Directions. Journal of Neurosurgery: Spine 2019; 31:155-164. DOI: 10.3171/2019.1.SPINE18770.
	19	Spine Surgery	Baseline predictors of better spine outcomes 10 months post-surgery were expecting to do exercise or recreational activities, focusing on recent events, and not focusing on how others see them. Three-month post-surgery predictors of 10-month outcomes were expecting symptom relief, focusing on the positive, and focusing on one's spinal condition.	By directly querying patients’ expectations of the recovery process and goals of surgery, and by characterizing their patterns of emphasis in appraising their QOL, surgeons and other healthcare professionals might help patients take proactive steps to improve their health outcomes. Based on our findings, for example, one would encourage patients at baseline to focus on exercise and recreational a…	Early on (at pre-surgery), encourage patients to expect to do exercise and other recreational activities after surgery, to focus on recent events, and not to focus on how others see them. At 3 months post-surgery, encourage patients to expect and focus on symptom relief, and aim for a balanced perspective, thinking about what they can do and have accomplished, rather than the negative or difficul…	√	√*	√*	√	√		Finkelstein JA, Stark RB, Lee J, and Schwartz CE. Patient factors that matter in predicting spine surgery outcomes: a machine learning approach. Journal of Neurosurgery: Spine 2021 Vol. 1 Issue aop Pages 1-10
	14	Chronically ill patients and caregivers	Global Assessment of Change reflects attributions, goals, and patterns of emphasis related to change in health and healthcare, as well as change in daily activities and a focus on improvement over time.	Understanding the cognitive processes underlying individuals’ experience of change can be useful for clarifying the impact of many types of healthcare interventions. In addition, it can help to uncover response-shift effects that may enable people to live better-than-expected lives in the face of adverse health and other conditions.		√			√			Schwartz CE, Stark RB, Michael W, Rapkin BD, Finkelstein JA. ‘Looking under the hood’ of anchor-based assessment of clinically important change: A machine-learning approach. Value in Health, 2021:24(7):1009-1015. DOI: 10.1016/j.jval.2021.03.003,
	39	Hip Arthroplasty	The most predictive independent variables of postoperative HOOS were cognitive appraisal processes. Cognitive-appraisal variables that predicted a worse hip outcomes consisted of frequent thoughts of work and frequent comparison to healthier peers. Cognitive-appraisal variables that predicted better hip outcomes consisted of thoughts related to family interaction, trying not to complain, and help…	As the factors most predictive of outcome were cognitive appraisal processes, consideration should be given to administering the QOLAP at the initial preoperative visit. If risk factors are identified, such as frequent comparisons to healthier peers or emphasizing the negative, a consultation can be made to a cognitive-behavioral therapist in the perioperative period.	Be mindful of frequent comparisons to healthier peers or emphasizing the negative as these appraisal processes are prone to worse outcomes.		√	√	√			Sniderman J, Stark RB, Schwartz CE, Imam H, Finkelstein JA, Nousiainen MT. Patient Factors That Matter in Predicting Hip Arthroplasty Outcomes: A Machine-Learning Approach. The Journal of Arthroplasty 2021 Vol. 36 Issue 6 Pages 2024-2032
	34	Hip Arthroplasty	HOOS showed great improvement over the first 12 months after THA, and was mitigated by three appraisal processes in particular: focusing on problems with healthcare or living situation, and preparing one’s family for health changes. MCS was stable and low over time, and the following appraisal processes were implicated by very large effect sizes: not comparing themselves to healthier people, focu…	Appraisal processes are relevant to health outcomes after THA, with different processes coming into play at different points in the recovery trajectory. Patients identified as having significant concerns about their living situation, family involvement, employment and health changes following surgery could be optimized with a “prehabilitation” type approach. As part of this prehabilitation, clini…	A prehabilitation approach might involve talking with patients about how focusing on preparing one's family for one's health changes is not adaptive, and that a better approach would be to focus on improving their living situation and on activities that help them maintain a positive outlook). Since this association may also reflect on the patient’s family situation, prehabilitation might also inc…	√	√	√	√	√		Schwartz CE, Rapkin BD, Sniderman J, Finkelstein JA. Appraisal and patient-reported outcomes following total hip arthroplasty: A longitudinal cohort study. Journal of Patient-Reported Outcomes, 2022;6:93. DOI: https://doi.org/10.1186/s41687-022-00498-z.
	33	Spine Surgery	We found that appraisal processes explained less variance at pre-surgery than later and were differentially relevant to health outcomes at different times in the spine-surgery recovery trajectory. For the ODI, recall of the seriousness of their condition was most prominent early in recovery, and comparing themselves to positive standards was most prominent later. For the MCS, not focusing on the …	Appraisal processes are modifiable objects of attention for personalizing spine-surgery outcomes. Preoperative education might focus on improving patient knowledge, their feeling prepared, reducing negative thinking, and increasing levels of physical activity after spine surgery. Preoperative identification of at-risk patients would be the first step in addressing this. The Sampling-of-Experience…	PREHABILITATION: Preoperative education might focus on improving patient knowledge, their feeling prepared, reducing negative thinking, and increasing levels of physical activity after spine surgery. If someone is overly focused on the seriousness of their situation, it may mean that additional problems are present (i.e., things really are more serious) or that an individual’s expectations are of…		√	√		√		Schwartz CE, Rapkin BD, Borowiec K, Finkelstein JA. Cognitive processes during recovery: Moving toward personalized spine surgery outcomes. Journal of Personalized Medicine, 2022, 12, 1545. DOI: https://doi.org/10.3390/jpm12101545.
	26	Depression	While all groups engaged in negative appraisal processes when they were depressed, the Stably Depressed group consistently focused on negative aspects of their life. Response-shift effects were revealed such that there were differences in the appraisal-depression relationship over time for standards of comparison and recent changes for the Stably Depressed, and in health goals for those Getting B…	Cognitive-behavioral interventions might expand the target of the self-talk to embrace such health-specific appraisal processes. For example, comparing oneself to others and emphasizing the negative were associated with worse depression across groups as compared to those who were Stably Well. Helping people to shift from such appraisal processes would be a worthwhile focus of cognitive-behavioral…	Comparing oneself to others and emphasizing the negative were associated with worse depression across groups as compared to those who were Stably Well. Helping people to shift from such appraisal processes would be a worthwhile focus of cognitive-behavioral therapy.		√	√	√			Schwartz CE, Borowiec K, Rapkin BD. Depression trajectories during the COVID-19 pandemic: Impact of cognitive appraisal processes. Journal of Patient-Reported Outcomes, 2023;7(67). DOI: https://doi.org/10.1186/s41687-023-00600-z.
	21	Young Adult Cancer Survivors	Appraisal mediated the effects of treatment and resilience on QoL. Further, Calm, Peaceful, and Active appraisal patterns were associated with improved cognitive functioning.	Interventions might enhance the communication between patients and medical professionals about health and health care concerns. Such interventions should target cognitive appraisals, evaluating how individuals appraise a cancer diagnosis so that health care providers (e.g., nurses) can support coping and adjustment in time from diagnosis through individual treatment trajectories.	Help individuals to develop more Calm, Peaceful, and Active appraisal patterns, which has been associated with improved cognitive functioning.	√	√		√			Gu R, Chen H, Wang X, Jin X, Jiang F, Zhao W, Yun J, Zhou J, Wang H. The mediating role of appraisal on health-related quality of life in adolescent and young adult cancer survivors. Quality of Life Research. 2023 Apr;32(4):1069-84.
	38	Spine Surgery	Less disability was associated with a lesser focus on negative aspects of QOL. Appraisal explained the most variance before surgery for high-activation patients. At 12-months post-surgery, however, appraisal explained the most variance for the low-activation patients. Appraisal explained similar amounts of variance in mental health at baseline and three-months post-surgery for all activation grou…	Our findings suggest that patients’ ways of thinking about their health may be effective targets of motivational coaching, to help them become more engaged over the recovery trajectory. Coaching low-activation patients could focus on increasing awareness of the different appraisal processes. Armed with this awareness, surgeons could partner with other clinicians to develop interventions that inco…	Use motivational coaching, to help patients become more engaged over the recovery trajectory. Coaching low-activation patients could focus on increasing awareness of the different appraisal processes. Incorporate strategies to increase patients’ level of activation that may improve motivation and adherence to post-surgical rehabilitation. Such motivational coaching could help them become more inv…	√	√	√	√			Skolasky, R.L., Finkelstein, J.A. and Schwartz, C.E., 2024. Associations of cognitive appraisal and patient activation on disability and mental health outcomes: a prospective cohort study of patients undergoing spine surgery. BMC Musculoskeletal Disorders, 25(1), p.595.
	25	Spine surgery patients	There were pre-surgical and longitudinal differences in both cognitive appraisal domains. Before surgery, depressed patients were less likely than non-depressed patients to endorse emphasizing the positive; more likely to focus on worst moments, recent flare-ups, their spinal condition, and the future; and more likely to compare themselves to high aspirations (e.g., perfect health). Over time, am…	Targeted interventions could be beneficial to addressing mental health concerns during the spine surgery recovery trajectory. These interventions might use appraisal measures to identify patients likely to remain depressed after surgery, and then focus on helping these patients shift their focus and standards of comparison. Addressing depressive symptoms in patients prior to spinal surgery is wor…	Prior to surgery, address depressive symptoms. Some appraisal processes may be helpful and adaptive at one time and not another. For example, comparing themselves to others in multiple ways seems advantageous prior to surgery but not after, for some depressed patients but not others (i.e., those whose depression did not improve). Address mental health concerns during the spine surgery recovery tr…		√	√	√			Schwartz CE, Borowiec K, Aman S, Rapkin BD, Finkelstein JA. Mental health after lumbar spine surgery: cognitive appraisal processes and outcome in a longitudinal cohort study. The Spine Journal. 2024 Mar 13.
	41	Spine Surgery	Cognitive-appraisal processes related to Sampling of Experience showed greater change soon after surgery, whereas Standards of Comparison appraisals changed more later in the recovery trajectory. Different appraisal processes were emphasized by patients who reported worsening of the spine-related disability, as compared to those who reported no change or improvement.	Changes in appraisal differ depending on the individual’s experience of the impact of spine surgery. Appraisal processes thus reflect an ongoing dynamic in adaptation to changing function. Some appraisal processes, such as focusing on the positive, appear to be adaptive because they co-vary with better outcomes. The present work seems to provide a more nuanced perspective, suggesting that when pa…	Randomized clinical trial needed to address chicken-and-egg question.		√	√	√			Schwartz CE, Borowiec K, Rapkin BD, Finkelstein JA. Functional status correlates of change and stability in appraisal after spine surgery: Earlier versus later effects. Journal of Personalized Medicine, 2024; 14, 329.
	27	Chronically ill patients and caregivers and general population sample	Cognitive-appraisal processes showed considerable variability across individuals and moderated the impact of COVID-specific stressors and resources over time. Cognitive-appraisal processes moderated the impact of COVID-specific factors in reported depression over the course of the pandemic in three specific ways. First, the deleterious effect of low social support worsened over time, and appraisa…	Coaching individuals away from maladaptive cognitive-appraisal processes can reduce depression and lead to better overall well-being. This study provides a roadmap for coaching or cognitive-behavioral interventions. Such interventions might, for example, help people with a tendency for emphasizing the negative or comparing themselves to others to shift to more problem-focused approaches to dealin…	For those low in social support, appraisal processes characterized by emphasizing the negative were particularly deleterious. For those with greater financial challenges, aopraisal processes focused on obligations and getting used to changes were protective.	√	√	√	√			Schwartz CE, Borowiec K, Rapkin BD.Schwartz CE, Borowiec K, Li Y, Rapkin BD. Individual differences in the long-term impact of the pandemic: moderators of COVID-related hardship, worry, and social support. Quality of Life Research. 2024 Apr;33(4):927-39.
	28	Disabled participants	This study reveals important contexts underlying levels of reported depression in people who are disabled from working due to a medical condition. They reported substantially lower social support compared to all other groups, and though their use of negative appraisals was similar to unemployed participants, even mild endorsement of such was associated with worse depression. Over time, their repo…	Interventions for people with long-standing disabling conditions might be pragmatic approaches to connecting disabled people with others so as to improve their social-support network. They might not focus on intervening cognitively since cognitive factors were less connected to longitudinal change for this group. Instead, they might seek to create contexts that are more similar to work environmen…	For individuals with long-standing disabling, the intervention might focus partituclarly on improving their social-support network more than changing appraisal processes. They might seek to create contexts that are more similar to work environments with similar benefits: regular social contact, a meaningful role that is valued, and some kind of reward or compensation for regular and sustained par…		√					Schwartz CE, Borowiec K. Disabled from work and depressed: cognitive factors associated with exacerbated or attenuated depression over the COVID-19 pandemic. Quality of Life Research. 2024 Sep;33(9):2517-28.																															were at greater risk of stable depression during the COVID pandemic. Small increases in emphasizing the negative were a path to worse depression, and disabled participants’ depression may be less reactive to external circumstances or ways of thinking.
	40	Spine surgery patients, specifically focusing on risk of opioid-use disorder risk status.	For patients at high risk of opioid-use disorder (OUD), more goals were associated with less pain, whereas the opposite was true for low-risk patients. At the same time, the relationship between cognitive appraisal and pain at three months was only moderated by OUD risk group when examining appraisal at pre-surgery. Thus, there may be a lagged effect of cognitive appraisal at pre-surgery on pain …	Cognitive-behavioral and mindfulness interventions might be integrated into pre- and post-operative coaching for spine surgery patients at risk of OUD and might facilitate matching such treatments to patients. Such interventions might be adapted to consider and address the opposite impact of appraisal on pain outcomes in this unique patient subgroup. For example, at pre-surgery the high-OUD risk …	If an individual is using opioids daily before surgery, they are at high risk of OUD. For these individuals, interventions might emphasize the adoption of more problem-resolution goals at pre-surgery. The lagged effect of baseline goals points to the importance of early intervention.	√						Schwartz CE, Borowiec K, Rapkin BD, Finkelstein JA, Sutherland T, Caan OB, Skolasky RL. Opioid-use disorder and reported pain after spine surgery: Risk-group patterns in cognitive-appraisal processes in a longitudinal cohort study. NASS Journal, 2025 in press.
	11	Long-COVID	The experience of COVID-specific adversity was related to various appraisal processes but the nature of the relationship often varied by Long-COVID symptom burden. The appraisal processes that were most salient included patterns of emphasis related to getting used to and handling demands or recent changes, problem-solving goals, and comparing oneself to similar others. Individuals in the high Lon…	COVID-specific adversity can be attenuated or exacerbated depending on these patterns of emphasis, goals, and standards of comparison. These findings may signify the differences between having an awareness of what you need to be doing (goals) versus a focus on getting used to those demands. Increased focus on similar others had a different impact earlier versus later in the pandemic for this high…	The appraisal processes that were most salient included patterns of emphasis related to getting used to and handling demands or recent changes, problem-solving goals, and comparing oneself to similar others.	√	√	√				Schwartz CE, Borowiec K, Rapkin BD. Long-COVID symptom burden and the experience of adversity: The importance of response-shift effects over three years of the pandemic. Quality of Life Research, 2025 in press.
	HIV/AIDS: Human Immunodeficiency Virus / Acquired Immune Deficiency Syndrome
	FR: Frame of Reference; SOE: Sampling of Experience; SOC: Standards of Comparison; CA: Combinatory Algorithm; Exp: Expectations
	* Only two appraisal processes addressed (SOE and SOC).

## Sheet: SuppTable 1_Excluded Papers
	Supplemental Table 1. Excluded Papers and Reason for Exclusion
	Excluded Paper		Why Excluded*
			a Definition	b Measurement	c Methodological	d Theoretical
	1	Poręba-Chabros A, Kolańska-Stronka M, Mamcarz P, Mamcarz I. Cognitive appraisal of the disease and stress level in lung cancer patients. The mediating role of coping styles. Supportive Care in Cancer. 2022 Jun;30(6):4797-806.	√
	2	Kruse JA, Seng EK. Changes in cognitive appraisal in a randomized controlled trial of mindfulness‐based cognitive therapy for patients with migraine. Headache: The Journal of Head and Face Pain. 2023 Nov;63(10):1403-11.	√
	3	Wu MH, Lee S, Su HY, Pai HC. The effect of cognitive appraisal in middle‐aged women stroke survivors and the psychological health of their caregivers: a follow‐up study. Journal of clinical nursing. 2015 Nov;24(21-22):3155-64.	√
	4	Kennedy P, Lude P, Elfström ML, Smithson E. Cognitive appraisals, coping and quality of life outcomes: a multi-centre study of spinal cord injury rehabilitation. Spinal Cord. 2010 Oct;48(10):762-9.*	√
	5	Pai HC, Tsai YC. The effect of cognitive appraisal on quality of life of providers of home care for patients with stroke. Journal of Neuroscience Nursing. 2016 Feb 1;48(1):E2-11.	√
	6	Bigatti SM, Steiner JL, Miller KD. Cognitive appraisals, coping and depressive symptoms in breast cancer patients. Stress and Health. 2012 Dec;28(5):355-61.	√
	7	Denson TF, Spanovic M, Miller N. Cognitive appraisals and emotions predict cortisol and immune responses: a meta-analysis of acute laboratory social stressors and emotion inductions. Psychological bulletin. 2009 Nov;135(6):823.	√
	8	Gaab J, Rohleder N, Nater UM, Ehlert U. Psychological determinants of the cortisol stress response: the role of anticipatory cognitive appraisal. Psychoneuroendocrinology. 2005 Jul 1;30(6):599-610.	√
	9	Gall TL, Bilodeau C. “Why me?”–women’s use of spiritual causal attributions in making sense of breast cancer. Psychology & Health. 2017 Jun 3;32(6):709-27.	√
	10	Liu Z, Doege D, Thong MS, Koch‐Gallenkamp L, Bertram H, Eberle A, Holleczek B, Nennecke A, Waldmann A, Zeißig SR, Pritzkuleit R. Distress mediates the relationship between cognitive appraisal of medical care and benefit finding/posttraumatic growth in long‐term cancer survivors. Cancer. 2021 Oct 1;127(19):3680-90.	√
	11	Lv H, Tao H, Wang Y, Zhao Z, Liu G, Li L, Yu B, Gao X, Lin P. Impact of type D personality on major adverse cardiac events in patients undergoing percutaneous coronary intervention: The mediating role of cognitive appraisal and coping style. Journal of Psychosomatic Research. 2020 Sep 1;136:110192.	√
	12	Pachter-Alt A, Soskolne V. It’s all in the head: Illness perception is the major correlate of quality of life among adolescents with inflammatory bowel disease. Child and Adolescent Social Work Journal. 2024 Feb;41(1):151-9.	√
	13	Paquin V, Elgbeili G, Laplante DP, Kildea S, King S. Positive cognitive appraisal “buffers” the long-term effect of peritraumatic distress on maternal anxiety: The Queensland Flood Study. Journal of Affective Disorders. 2021 Jan 1;278:5-12.	√
	14	Pankowski D, Wytrychiewicz-Pankowska K, Janowski K, Pisula E, Fal A. General and Illness-Specific Predictors of Adaptation to Chronic Illnesses: Cognitive Appraisals and Illness-related Beliefs. Advances in Cognitive Psychology. 2022;18(2).	√
	15	Pankowski D, Wytrychiewicz-Pankowska K, Janowski K, Pisula E. The relationship between primary cognitive appraisals, illness beliefs, and adaptation to rheumatoid arthritis: A systematic review and meta-analysis. Journal of Psychosomatic Research. 2023 Jan 1;164:111074.	√
	16	Sherrer MV. The role of cognitive appraisal in adaptation to traumatic stress in adults with serious mental illness: A critical review. Trauma, Violence, & Abuse. 2011 Jul;12(3):151-67.	√
	17	Sumpio C, Jeon S, Northouse LL, Knobf M. Optimism, Symptom Distress, Illness Appraisal, and Coping in Patients With Advanced-Stage Cancer Diagnoses Undergoing Chemotherapy Treatment. InOncology Nursing Forum 2017 May 1 (Vol. 44, No. 3).	√
	18	Wang X, Ding L, Fu S, Zhang Q. Cognitive Appraisal, Dispositional Coping, and Posttraumatic Growth among patient–caregiver dyads undergoing hemodialysis. Western Journal of Nursing Research. 2023 Jun;45(6):528-38.	√
	19	Wilski M, Tasiemski T. Health-related quality of life in multiple sclerosis: role of cognitive appraisals of self, illness and treatment. Quality of Life Research. 2016 Jul;25:1761-70.	√
	20	Rapkin BD, Garcia I, Michael W, Zhang, J., Schwartz CE. Distinguishing appraisal and personality influences on quality of life in chronic illness: Introducing the Quality-of-Life Appraisal Profile version 2. Quality of Life Research, 2017; 26:2815-2829. DOI: 10.1007/s11136-017-1600-y.		√
	21	Rapkin BD, Garcia I, Michael W, Zhang J, Schwartz CE. Development of a practical outcome measure to account for individual differences in quality-of-life appraisal: The Brief Appraisal Inventory. Quality of Life Research, 2017. Published online first October 12. DOI 10.1007/s11136-017-1722-2.		√
	22	Schwartz CE, Stark RB, Rapkin BD. Creating idiometric short-form measures of cognitive appraisal: Balancing theory and pragmatics. Journal of Patient-Reported Outcomes, 2021:5(57). https://doi.org/10.1186/s41687-021-00317-x.		√
	23	Schwartz CE and Rapkin BD. Reconsidering the psychometrics of quality of life assessment in light of response shift and appraisal. Health and Quality of Life Outcomes 2004; 2:16.			√
	24	Schwartz CE, Stucky BD, Michael W, Rapkin BD. Does response shift impact interpretation of change even among scales developed using Item Response Theory? Journal of Patient-Reported Outcomes, 2020; 4:8. DOI: 10.1186/s41687-019-0162-x.			√
	25	Rapkin BD and Schwartz CE. Toward a theoretical model of quality-of-life appraisal: Implications of findings from studies of response shift. Health and Quality of Life Outcomes 2004; 2:14.				√
	26	Rapkin, BD, Schwartz CE. What should progress in response-shift research look like? [Letter]. Quality of Life Research, 2021;30(12):3359-3361. DOI 10.1007/s11136-021-02962-7.				√
	27	Rapkin BD, Schwartz CE. Advancing quality-of-life research by deepening our understanding of response shift: A unifying theory of appraisal. Quality of Life Research, 2019; 28(10):2623-2630. Published online first July 18, 2019. DOI: 10.1007/s11136-019-02248-z.				√
		* Reasons for Exclusion a Different definition and operationalization of appraisal b Measurement development; no clinical applications found or discussed. c Methodological paper; no clinical applications found or discussed. d Theoretical paper; no clinical applications found or discussed.
